# Supplementary material for: Risk Profiles and Antithrombotic Treatment of Patients Newly Diagnosed with Atrial Fibrillation at Risk of Stroke: Perspectives from the International, Observational, Prospective GARFIELD Registry
Source: PLoS One. 2013 May 21;8(5):e63479. doi: 10.1371/journal.pone.0063479 (PMC3660389; doi:10.1371/journal.pone.0063479)
Supplement: Ethics List S1 — Ethics committee information. (XLS) [file pone.0063479.s001.xls]

## Sheet: ACTIVE C1 IRB-EC Sub & App
Country	Site identifier	Investigator Name	Date of Submission	Approval Date	Account name	Ethics committee name
Australia	AUS7001	Blenkhorn, Adam	30-Apr-2010	27-Sep-2010	Lismore Base Hospital
Australia	AUS7002	Singh, Bhuwan	15-Mar-2010	16-Apr-2010	Launceston General Hospital
Australia	AUS7003	Astridge, Penny	22-Mar-2010	22-Mar-2010	Pendlebury Clinic Private Hospital
Australia	AUS7004	Van Gaal, William	07-Jul-2010	29-Jul-2010	The Northern Hospital
Australia	AUS7007	Abhayaratna, Walter	23-Jul-2010	08-Sep-2010	The Canberra Hospital
Australia	AUS7008	Roberts-Thomson, Philip	09-Jul-2010	20-Jul-2010	Royal Hobart Hospital
Australia	AUS7009	Lehman, Ronald	19-May-2010	26-May-2010	Ashford Cardiac Clinic
Australia	AUS7011	Kilian, Jens	30-Apr-2010	27-Sep-2010	Bankstown-Lidcombe Hospital
Australia	AUS7012	Coulshed, David	30-Apr-2010	27-Sep-2010	Nepean Hospital
Australia	AUS7014	Catanchin, Andrei	06-Jul-2010	14-Oct-2010	Royal Perth Hospital
Australia	AUS7015	Colquhoun, David	06-Jul-2010	03-Aug-2010	Core Research Group
Australia	AUS7016	Kiat, Hosen	08-Oct-2010	12-Oct-2010	Macquarie University Hospital
Australia	AUS7020	French, John	30-Apr-2010	27-Sep-2010	Liverpool Hospital
Australia	AUS7021	Ayres, Bronte	06-Jul-2010	19-Jul-2010	SA Heart at Ashford
Australia	AUS7023	Blombery, Peter	30-Jul-2010	26-Aug-2010	The Avenue Hospital
Australia	AUS7024	Phan, Thanh	04-Aug-2010	19-Oct-2010	Monash Institute of Medical Research
Australia	AUS7028	Crimmins, David	30-Apr-2010	27-Sep-2010	Gosford Hospital
Australia	AUS7030	O'Donnell, David	29-Oct-2010	03-Nov-2010	Heart Care Victoria
Australia	AUS7031	Choi, Alice	08-Nov-2010	10-Nov-2010	Pitt Town Family Practice
Austria	AUT1001	Brodmann, Marianne	11-Dec-2009	n/a	LKH - Universitätsklinikum Graz
Austria	AUT1003	Lenz, Kurt	23-Feb-2010	05-Mar-2010	KH der Barmherzigen Brüder Linz
Austria	AUT1004	Hagn, Claus	22-Feb-2010	n/a	Praxis für Innere Medizin - Dr. Claus Hagn - Voels
Austria	AUT1005	Föchterle, Johannes	15-Mar-2010	29-Mar-2010	Ordination - Dr. Foechterle - Linz
Austria	AUT1008	Drexel, Heinz	17-Mar-2010	n/a	Landeskrankenhaus Feldkirch
Austria	AUT1009	Huber, Kurt	24-Feb-2010	n/a	Wilhelminenspital der Stadt Wien
Austria	AUT1010	Podczeck-Schweighofer, Andrea	14-Sep-2010	n/a	SMZ Süd - Kaiser Franz Josef Spital Wien
Austria	AUT1012	Winkler, Michael	20-Jul-2010	n/a	Hanusch Krankenhaus der WKGG Wien
Austria	AUT1014	Schneeweiß, Bruno	26-Aug-2010	30-Aug-2010	LKH Kirchdorf
Austria	AUT1015	Gegenhuber, Alfons	06-Oct-2010	11-Oct-2010	LKH - Bad Ischl
Austria	AUT1016	Lang, Wilfried	11-Oct-2010	11-Nov-2010	Krankenhaus der Barmherzigen Brueder Wien
Austria	AUT1017	Eichinger-Hasenauer, Sabine	06-Oct-2010	14-Dec-2010	AKH - Medizinische Universität Wien
Austria	AUT1018	Kaserer, Peter	20-Oct-2010	05-Jan-2011	Ordination - Dr. Kaserer - Salzburg
Austria	AUT1019	Sykora, Josef	11-Oct-2010	02-Feb-2011	Humanomed Zentrum - Althofen
Austria	AUT1020	Rasch, Heribert	26-Oct-2010	n/a	KRAGES Burgenlaendische Krankenanstalten - Güssing
Brazil	BRA4001	Sobral- Filho, Dario	15-Dec-2010	23-Feb-2011	Hospital Universitario Oswaldo Cruz	CEP do do Hospital Universitário Oswaldo Cruz / PROCAPE
Brazil	BRA4003	Jaber, Jefferson	05-Jan-2011	02-Mar-2011	Hospital Santa Marcelina	CEP da Casa de Saúde Santa Marcelina
Brazil	BRA4005	Armaganijan, Dikran	13-Aug-2010	14-Sep-2010	Instituto Dante Pazzanese de Cardiologia	CEP em Seres Humanos do Instituto Dante Pazzanese de Cardiologia / SP
Brazil	BRA4007	Faria Neto, José	12-Aug-2010	24-Aug-2010	Hospital Cardiologico Costantini	CEP do Hospital Erasto Gaertener Liga Paranaense de Combate ao Câncer
Brazil	BRA4011	Steffens, Andre	12-Nov-2010	01-Dec-2010	Santa Casa de Misericordia de Pelotas	CEP da Santa Casa de Pelotas
Brazil	BRA4012	Barroso, Weimar	01-Feb-2011	04-Feb-2011	Via Medica - Centro Clinico
Brazil	BRA4016	Ribeiro, José	21-Dec-2010	01-Feb-2011	Consultório Dr. José Márcio Ribeiro	CEP da Fundação Hospitalar do Estado de Minas Gerais - FHEMIG
Brazil	BRA4018	Teixeira, Marcelo	31-Jan-2011	22-Feb-2011	Hospital Cidade
Brazil	BRA4019	Rossi, Paulo	14-May-2010	08-Jun-2010	Unicardios Unidade de Atendimento do Coracao S/S	CEP da Sociedade Evangélica Beneficente de Curitiba/PR
Brazil	BRA4021	Pires, Leonardo	27-Dec-2010	21-Jan-2011	Instituto de Cardiologia do Rio Grande do Sul	CEP em Seres Humanos do Inst de Cardiologia do Rio Grande do Sul/ Fund Univ de Cardiologia IC/FUC
Brazil	BRA4022	Moreira, Daniel	07-Jan-2011	01-Mar-2011	Instituto de Cardiologia de Santa Catarina	CEP do Instituto de Cardiologia de Santa Catarina
Brazil	BRA4023	Jorge, José	28-Feb-2011	16-Mar-2011	Santa Casa de Misericordia de Curitiba - PUCPR	CEP em Seres Humanos da Pontifícia Universidade Católica do Paraná – PUC/PR
Brazil	BRA4025	Menezes Lorga Filho, Adalberto	05-Jan-2011	02-Feb-2011	Instituto de Molestias Cardiovasculares	CEP do Instituto de Moléstias Cardiovasculares - IMC
Brazil	BRA4026	Bodanese, Luiz Carlos	12-Aug-2010	08-Oct-2010	Hospital Sao Lucas da PUCRS	CEP da Pontifícia Universidade Católica do Rio Grande do Sul - PUC/RS
Brazil	BRA4028	Montera, Marcelo	30-Nov-2010	13-Dec-2010	Hospital Pro-Cardiaco
Brazil	BRA4029	Del Carlo, Carlos	17-Feb-2011	16-Mar-2011	Instituto do Coração - Incor- HCFMUSP	CEP do Hospital das Clínicas da Faculdade de Medicina da Universidade de São Paulo
Brazil	BRA4030	Da Rocha Rodrigues, Thiago	08-Feb-2011	24-Feb-2011	Hospital Felicio Rocho	CEP do Hospital Felício Rocho
Brazil	BRA4033	Costa, Fernando	08-Nov-2010	28-Jan-2011	FGM Clinica Paulista de Doencas Cardiovasculares LTDA	CEP em Seres Humanos da Real Benemerita Associaçao Portuguesa de Beneficiencia
Brazil	BRA4037	Lopes, Antônio	04-Jan-2011	04-Feb-2011	Universidade Federal de Sao Paulo - UNIFESP	CEP em Seres Humanos da Universidade Federal de São Paulo / UNIFESP / EPM
Brazil	BRA4038	Araújo, Gilson	10-Sep-2010	22-Nov-2010	Hospital Regional da Asa Norte - HRAN	CEP da Secretaria de Estado de Saúde do Distrito Federal / SES – DF
Brazil	BRA4039	Manenti, Euler	05-Jan-2011	17-Mar-2011	Hospital Mãe de Deus	CEP em Pesquisa em Seres Humanos do Hospital Mãe de Deus/ Associação Educadora São Carlo
Brazil	BRA4042	Saraiva, José	07-Dec-2010	21-Dec-2010	Hospital e Maternidade Celso Pierro - PUC Campinas	CEP em Seres Humanos da Pontificia Universidade Catolica de Campinas / PUC Campinas
Brazil	BRA4043	Braga, João	02-Sep-2010	17-Nov-2010	ICM - Instituto do Coracao de Marilia	CEP em Seres Humanos da Faculdade de Medicina de Marilia - FAMEMA / SP
Brazil	BRA4045	Souto, Luiz	25-Nov-2010	08-Dec-2010	Hospital Central do Exército
Brazil	BRA4047	Précoma, Dálton	04-Feb-2011	18-Feb-2011	Sociedade Hospitalar Angelina Caron	CEP do Hospital e Maternidade Angelina Caron/PR
Brazil	BRA4051	Ramos, Roberto	15-Mar-2011	31-Mar-2011	Hospital de Ensino Padre Anchieta	CEP em Seres Humanos da Faculdade de Medicina do ABC/SP
Brazil	BRA4052	Lanna Figueiredo, Estêvão	23-Feb-2011	24-Mar-2011	Hospital Lifecenter	CEP do Hospital Lifecenter
Canada	CAN4202	Spyropoulos, Alex	10-Sep-2010	27-Oct-2010	Hamilton General Hospital	HHS/FHS Research Ethics Board
Canada	CAN4203	Luton, Robert	08-Jul-2011	11-Aug-2011	Oxford AIM Clinic	WIRB
Canada	CAN4204	Gupta, Milan	30-Jun-2010	29-Jul-2010	Brampton Research Associates	WIRB
Canada	CAN4205	Pandey, Shekhar	21-Jun-2010	30-Jun-2010	Cambridge Cardiac Care Centre	WIRB
Canada	CAN4207	Cheung, Stephen	27-Jul-2010	26-Aug-2010	Surrey Memorial Hospital
Canada	CAN4211	Leader, Rolland	14-Sep-2010	23-Sep-2010	Leader, Rolland	WIRB
Canada	CAN4215	Beaudry, Philippe	31-Aug-2010	23-Sep-2010	Dr. Philippe Beaudry	WIRB
Canada	CAN4216	Ayala-Paredes, Felix	21-Oct-2010	08-Dec-2010	CHUS - Hôpital Fleurimont	CHUS REB
Canada	CAN4217	Berlingieri, Joseph	10-Sep-2010	23-Sep-2010	JBN Medical Diagnostic Services Inc.	WIRB
Canada	CAN4220	Heath, John	17-Sep-2010	07-Oct-2010	Alder Medical Centre
Canada	CAN4225	Du Preez, Miranda	13-Oct-2010	04-Nov-2010	The Medical Arts Health Research Group	WIRB
Canada	CAN4226	Nadeau, Reginald	13-Dec-2010	07-Feb-2011	Hôpital du Sacré-Coeur de Montréal	comité d’éthique de la recherche et de l’évaluation des technologies de la santé
Canada	CAN4227	Dresser, George	16-Dec-2010	25-Mar-2011	London Health Sciences Centre	London Health Sciences Centre
Canada	CAN4228	Dhillon, Ripple	19-Oct-2010	04-Nov-2010	Dhillon , Ripple	WIRB
Canada	CAN4230	Hruczkowski, Thomasz	07-Dec-2010	06-Jan-2011	University of Alberta Hospital-SCC/WCM	University of Alberta REB
Canada	CAN4231	Schweitzer, Bradley	15-Dec-2010	30-Dec-2010	The Medical Arts Health Research Group	WIRB
China	CHN7201	Hu 胡, Dayi 大一	27-May-2010	16-Aug-2010	People’s Hospital, Peking University
China	CHN7202	Chen陈, KangNing康宁	18-Aug-2010	31-Aug-2010	Southwest Hospital, The Third Military Medical University
China	CHN7203	Zhao赵, Yu-Sheng玉生	13-May-2010	07-Jun-2010	China People Liberation Army General Hospital
China	CHN7204	Zhang张, Huaiqin怀勤	23-Aug-2010	26-Aug-2010	The First Affiliated Hospital of Wenzhou Medical College
China	CHN7208	Chen陈, JunZhu君柱	12-Jun-2010	24-Jun-2010	The First Affiliated Hospital, Med. School, Zhejiang Uni.
China	CHN7209	Cao曹, Shiping世平	18-Aug-2010	10-Sep-2010	NanFang Hospital, First Medical University of the PLA
China	CHN7211	Wang 汪, Daowen 道文	25-Aug-2010	24-Sep-2010	Tongji Hospital of Tongji Medical College of Hongzhong Science and Techology University
China	CHN7212	Yang杨, YueJin跃进	09-Jul-2010	10-Aug-2010	Fuwai Hospital
China	CHN7213	Li李, Weihua卫华	29-Jun-2010	30-Aug-2010	Xiamen First Hospital
China	CHN7214	Li黎, Hui辉	26-Aug-2010	03-Nov-2010	Daqing Oilfield General Hospital
China	CHN7215	Yin殷, YueHui跃辉	02-Jul-2010	10-Aug-2010	No.2 Hospital affiliated to Chongqing Medical University
China	CHN7216	Tao 陶, Guizhou 贵周	19-Jul-2010	07-Nov-2010	The First Hospital affiliated to Liaoning Medical college
China	CHN7219	Yang杨, Ping萍	18-Aug-2010	01-Sep-2010	China-Japan Union Hospital of Jilin University
China	CHN7220	Chen陈, Yingmin颖敏	18-Aug-2010	24-Aug-2010	Shanghai Renji Hospital
China	CHN7221	He何, ShengHu胜虎	27-Aug-2010	11-Oct-2010	Northern Jiangsu People's Hospital
China	CHN7222	Wang王, Yong勇	30-Jul-2010	04-Nov-2010	China-Japan Friendship hospital
China	CHN7223	Fu付, GuoSheng国胜	28-Jul-2010	24-Aug-2010	Zhejiang Sir Runrun Shaw Hospital
China	CHN7224	Li李, Xin欣	27-Jul-2010	03-Aug-2010	Jinzhou Central Hospital
China	CHN7225	Wu吴, Tongguo同果	06-Aug-2010	01-Sep-2010	Guangzhou Red Cross Hospital
China	CHN7226	Cheng程, Xiaoshu晓曙	26-Aug-2010	14-Oct-2010	The Second Affiliated Hospital of Nanchang University
China	CHN7227	Yan严, Xiaowei晓伟	25-Aug-2010	25-Aug-2010	Peking Union Medical College Hospital
China	CHN7228	Zhao, Ruiping	23-Aug-2010	13-Sep-2010	Baotou Central Hospital
China	CHN7229	Chen , Moshui	30-Jul-2010	10-Sep-2010	Haikou People's Hospital
China	CHN7230	Xiong, Longgen	25-Aug-2010	12-Oct-2010	The Second Affiliated Hospital of Guangzhou Medical College
China	CHN7231	Chen, Ping	18-Aug-2010	15-Sep-2010	Shantou Central Hospital
China	CHN7232	Jiao, Yang	23-Jul-2010	03-Aug-2010	The Second Affiliated Hospital of Soochow University
China	CHN7233	Guo, Ying	03-Aug-2010	17-Aug-2010	Hunan Province People's Hospital
China	CHN7234	Xue, Li	26-Aug-2010	11-Oct-2010	No.1 Hospital affiliated to Ningxia Medical College
China	CHN7235	Wang, Fengzhi	18-Aug-2010	30-Aug-2010	Shanxi Medical University 2nd Affiliated Hospital
Germany	DEU1401	Darius, Harald	25-Mar-2010	11-May-2010	Vivantes Klinikum Neukoelln
Germany	DEU1403	Königer, Georg	20-May-2010	15-Jul-2010	Praxis Dr. Koeniger
Germany	DEU1405	Kopf, Andreas	2010-03-25	2010-05-11	Praxis
Germany	DEU1407	Gerbaulet, Uwe	2010-03-25	2010-05-11	Gemeinschaftspraxis
Germany	DEU1408	Kellner, Thomas	2010-03-25	2010-05-11	Gemeinschaftspraxis
Germany	DEU1409	Schäfer, Thomas	07-Oct-2010	24-Nov-2010	Internisten Kelkheim
Germany	DEU1410	Purr, Jan	07-Oct-2010	24-Nov-2010	Gesundheitszentrum Gelstertal
Germany	DEU1411	Eißfeller, Enno	2010-03-25	2010-05-11	Praxis Dr. Eißfeller
Germany	DEU1413	Zauzig, Hans Dieter	20-Aug-2010	01-Oct-2010	Gemeinschaftspraxis Dr. Zauzig, Dr. Weber
Germany	DEU1415	Riegel, Peter	20-May-2010	11-Aug-2010	Praxis Dr. Riegel
Germany	DEU1416	Hohensee, Hartmut	06-Jul-2010	02-Aug-2010	Praxis Hohensee
Germany	DEU1417	Heinz, Gerd-Ulrich	20-Aug-2010	01-Oct-2010	Praxis Dr. Heinz
Germany	DEU1419	Menke, Holger	20-May-2010	03-Jun-2010	Praxis Dr. Menke
Germany	DEU1420	Pustelnik, Andreas	2010-03-25	2010-05-11	Gemeinschaftspraxis
Germany	DEU1421	Zutz, Stefan	2010-03-25	2010-05-11	Ihr Landarzt Praxis fuer Familienmedizin
Germany	DEU1422	Eder, Wolfgang	20-May-2010	15-Jul-2010	Praxis Dr. Eder
Germany	DEU1423	Rehling, Günter	09-Aug-2010	11-Aug-2010	Praxis Dr. Rehling
Germany	DEU1424	Glatzel, Dirk	20-May-2010	03-Jun-2010	Praxis Dr. med. Glatzel
Germany	DEU1426	Sandow, Petra			Praxis Dr. med. Sandow
Germany	DEU1427	Wiswedel, Henning	20-May-2010	15-Jul-2010	Praxis Dr. med. Wiswedel
Germany	DEU1430	Wildenauer, Wolfgang	20-May-2010	15-Jul-2010	Praxis Dr. med. Wildenauer
Germany	DEU1432	Axthelm, Christoph	06-Jul-2010	02-Aug-2010	Klinikum Pirna GmbH
Germany	DEU1433	Schwarz, Toralf	2010-03-25	2010-05-11	Internistische Facharztpraxis Dr. Schwarz
Germany	DEU1434	Babyesiza, Adyeri	20-Aug-2010	01-Oct-2010	Praxis Dr. med. Babyesiza
Germany	DEU1435	Stuchlik, Gerhard	20-May-2010	15-Jul-2010	Praxis Dr. med. Stuchlik
Germany	DEU1436	Kropp, Maximilian			Praxis Dr. med. Kropp
Germany	DEU1437	Zimny, Hans-Hermann	20-May-2010	03-Jun-2010	Praxis Dr. med. Zimny
Germany	DEU1439	Kahl, Friedhelm	20-May-2010	03-Jun-2010	Gemeinschaftspraxis Dres. Kahl, Ibrom
Germany	DEU1440	Caspar, Andreas	2010-03-25	2010-05-11	Praxis Dr. med. Caspar
Germany	DEU1441	Omankowsky, Sabine	2010-03-25	2010-05-11	Praxis Dr. med. Omankowsky
Germany	DEU1443	Läßig, Torsten	2010-03-25	2010-05-11	Gesundheitszentrum Halle-Neustadt
Germany	DEU1444	Hartmann, Hermann-Josef	20-May-2010	15-Jul-2010	Praxis Dr. med. Hartmann
Germany	DEU1445	Lehmann, Gunter	07-Oct-2010	24-Nov-2010	Gemeinschaftspraxis Dres. med. Lehmann
Germany	DEU1446	Bindig, Hans-Walter	20-May-2010	15-Jul-2010	Praxis Dr Bindig
Germany	DEU1447	Hergdt, Gunter	20-May-2010	15-Jul-2010	Praxis Dr. Hergdt
Germany	DEU1448	Reimer, Dietrich	2010-03-25	2010-05-11	Praxis Dr. Reimer
Germany	DEU1449	Hauk, Joachim	2010-03-25	2010-05-11	Praxis Dr. Hauk
Germany	DEU1451	Michel, Holger	2010-03-25	2010-05-11	Praxis Dr. Michel
Germany	DEU1454	Dorsch, Wilfried	20-Aug-2010	01-Oct-2010	Praxis Dr. Dorsch
Germany	DEU1455	Dshabrailov, Janna	20-May-2010	03-Jun-2010	Praxis Dr. Dshabrailov
Germany	DEU1457	Vormann, Reinhold	2010-03-25	2010-05-11	Praxisgemeinschaft Dr. H. Boeneke / P. B. Vormann
Germany	DEU1461	Mayer, Peter	20-Aug-2010	01-Oct-2010	Praxis Dr. Mayer
Germany	DEU1462	Horstmeier, Uwe	2010-03-25	2010-05-11	Praxis Dr. Horstmeier
Germany	DEU1463	Eissing, Volker	20-May-2010	03-Jun-2010	Praxis Birkenallee
Germany	DEU1464	Hey, Karl-Heinz	2010-03-25	2010-05-11	Gemeinschaftspraxis Dres Hey und Krenzel
Germany	DEU1465	Leuchtgens, Heinz	20-May-2010	15-Jul-2010	Praxis Dr. Leuchtgens
Germany	DEU1466	Lilienweiß, Volker K.A.	2010-03-25	2010-05-11	Praxis Dr. Lilienweiß
Germany	DEU1467	Kolitsch, Knut	2010-03-25	2010-05-11	Praxis Dr Kolitsch
Germany	DEU1469	Schubert, Christian	06-Jul-2010	02-Aug-2010	Praxis Dr. med. Christian Schubert
Germany	DEU1470	Lauer, Peter Hermann	20-Aug-2010	01-Oct-2010	Praxis Dr. med. Herrmann Lauer
Germany	DEU1471	Buchner, Thomas	2010-03-25	2010-05-11	Praxis Dipl. med. Thomas Buchner
Germany	DEU1472	Brauer, Gunter	2010-03-25	2010-05-11	Praxis Dr. med. Gunter Brauer
Germany	DEU1473	Kamin, Susanne	2010-03-25	2010-05-11	Praxisgemeinschaft Dr. med. H. Gliem und FA S. Kamin
Germany	DEU1474	Müller, Karsten	2010-03-25	2010-05-11	Praxis Dr. med. Karsten Mueller
Germany	DEU1475	Baumbach, Sylvia	2010-03-25	2010-05-11	Baumbach, Sylvia
Germany	DEU1476	Abdel-Qader, Muwafeg	09-Aug-2010	11-Aug-2010	Praxis Dr. med. Abdel-Qader
Germany	DEU1478	Ebert, Hans-Holger	07-Sep-2010	20-Sep-2010	Gemeinschaftspraxis Stenzel, Ebert, Otto
Germany	DEU1479	Schwencke, Carsten	10-Sep-2010	05-Oct-2010	Universitaetsklinikum Hamburg-Eppendorf
Germany	DEU1480	Schellong, Sebastian	07-Sep-2010	20-Sep-2010	Krankenhaus Dresden-Friedrichstadt
Germany	DEU1482	Bernhardt, Peter	07-Sep-2010	19-Nov-2010	Universitaetsklinikum Ulm
Germany	DEU1483	Karolyi, Laszlo	06-Oct-2010	07-Oct-2010	Praxisklinik Herz und Gefaesse
Germany	DEU1484	Sievers, Britta	2010-03-25	2010-05-11	Praxis Dr. med. Britta Sievers
Germany	DEU1486	Haverkamp, Wilhelm	2010-03-25	2010-05-11	Charite - Universitaetsmedizin Berlin - Campus Virchow Klinikum
Germany	DEU1487	Salbach, Peter	25-Feb-2011	10-Mar-2011	Praxis fuer Kardiologie Dr. Peter Salbach
Germany	DEU1489	Röhnisch, Jens-Uwe	2010-03-25	2010-05-11	Vivantes Klinikum Hellersdorf
Denmark	DNK1101	n/a	n/a	n/a	Rigshospitalet
Denmark	DNK1102	n/a	n/a	n/a	Bispebjerg_Hospital
Denmark	DNK1103	n/a	n/a	n/a	Århus_ Universitetshospital
Denmark	DNK1104	n/a	n/a	n/a	Sydvestjyds Sygehus Esbjerg
Denmark	DNK1105	n/a	n/a	n/a	Hvidovre_Hospital
Denmark	DNK1106	n/a	n/a	n/a	Næstved Sygehus
Denmark	DNK1107	n/a	n/a	n/a	Fredericia Sygehus
Denmark	DNK1109	n/a	n/a	n/a	Lægerne Nordens plads
Denmark	DNK1110	n/a	n/a	n/a	Tønder Lægehus Nord
Denmark	DNK1111	n/a	n/a	n/a	Lægerne Dommergaarden
Denmark	DNK1112	n/a	n/a	n/a	Lægerne Henrichsen Bonde og Løkkegaard
Denmark	DNK1114	n/a	n/a	n/a	Michael Bruun
Denmark	DNK1117	n/a	n/a	n/a	Lægehuset i Jerslev
Denmark	DNK1120	n/a	n/a	n/a	Herlev Hospital
Spain	ESP1901	Viñolas, Xavier	03-May-2010	09-Jun-2010	Hospital de la Santa Creu i Sant Pau
Spain	ESP1902	Alvarez, Pere	06-Apr-2010	29-Apr-2010	Hospital de Viladecans
Spain	ESP1904	López Fernández, Maria Fernanda	06-Apr-2010	03-Jun-2010	Complejo Hospitalario Universitario A Coruña
Spain	ESP1905	Tercedor, Luis	06-Apr-2010	25-May-2010	Hospital Universitario Virgen de las Nieves
Spain	ESP1906	Tranche, Salvador	06-Apr-2010	29-Apr-2010	Centro de Salud El Cristo
Spain	ESP1907	Torán, Pere	06-Apr-2010	29-Apr-2010	EAP Mataró-6 (Gatassa-El Maresme)
Spain	ESP1908	Márquez Contreras, Emilio	06-Apr-2010	25-May-2010	Centro de Salud la Orden
Spain	ESP1909	Isart Rafecas, Jordi	06-Apr-2010	29-Apr-2010	CAP Llança
Spain	ESP1911	García Pavía, Pablo	01-Jul-2010	19-Jul-2010	Hospital Universitario Puerta de Hierro Majadahonda
Spain	ESP1918	Gómez Pajuelo, Casimiro	06-Apr-2010	29-Apr-2010	Clinica Ruber
Spain	ESP1923	Moro, Concepción	06-Oct-2010	10-Nov-2010	Hospital Universitario Ramón y Cajal
Spain	ESP1924	Iglesias Alonso, Luis	06-Apr-2010	29-Apr-2010	Hospital Universitario de Burgos
Spain	ESP1925	Grande, Ángel	13-Oct-2010	29-Nov-2010	Hospital Universitario Severo Ochoa
Spain	ESP1928	Mercé, Jordi	13-Oct-2010	29-Nov-2010	Hospital Universitari de Tarragona Joan XXIII
Spain	ESP1929	Gonzalez Juanatey, Jose Ramon	31-May-2010	03-Jun-2010	Hospital Clinico Universitario de Santiago
Spain	ESP1930	Barón, Gonzalo	06-Apr-2010	25-May-2010	Centro de Especialidades Virgen de los Reyes
Spain	ESP1933	Palacín Piquero, Herminia	06-Apr-2010	29-Apr-2010	C.A.P. Sitges
Spain	ESP1934	Brotons Cuixart, Carles	06-Apr-2010	29-Apr-2010	CAP Sardenya
Spain	ESP1935	Rodríguez Morató, Maria	06-Apr-2010	29-Apr-2010	C.A.P. Horta
Spain	ESP1936	Bayó i Llibre, Joan	06-Apr-2010	29-Apr-2010	C.A.P. El Clot
Spain	ESP1937	Corros Vicente, Cecilia	13-Oct-2010	29-Nov-2010	Hospital Universitario Central de Asturias
Spain	ESP1941	Epelde Gonzalo, Francisco	28-Sep-2010	18-Oct-2010	Corporació Sanitària Parc Taulí
Spain	ESP1942	Almeida Fernández, Carlos Alexandre	06-Apr-2010	29-Apr-2010	Complejo Asistencial de Avila
Spain	ESP1943	Del Val Plana, Nuria	06-Apr-2010	29-Apr-2010	Centre d'Atenció Primària Hostalets de Balenyà
Spain	ESP1944	Escrivá Montserrat, Enrique	06-Apr-2010	29-Apr-2010	CAP Doctor Subirós
Spain	ESP1945	Montero Alía, Juan	06-Apr-2010	29-Apr-2010	EAP Mataró-3 (Rocafonda–Palau)
Spain	ESP1947	Barreda González, María	19-May-2010	14-Jul-2010	Centro de Salud Paulino Prieto
Spain	ESP1949	Moleiro Oliva, María	06-Apr-2010	29-Apr-2010	Centre d'Atenció Primària El Remei
Spain	ESP1950	Iglesias Sanmartín, José	13-Oct-2010	29-Nov-2010	CS de Ventanielles
Spain	ESP1951	Jiménez González, Mercedes	06-Apr-2010	29-Apr-2010	EAP Mataró-1 (La Riera)
Spain	ESP1952	Rodríguez Álvarez, María	06-Apr-2010	29-Apr-2010	CAP Canet de Mar
Finland	FIN2801	Raatikainen, Pekka	20-Apr-2010	10-May-2010	Tampereen yliopistollinen sairaala
France	FRA1202	n/a	2010-01-28	2010-10-07	CHU de Toulouse - Hopital Rangueil
France	FRA1204	n/a	2010-01-28	2010-10-07	Clinique Saint Joseph - Groupe Hospitalier Prive du Centre Alsace
France	FRA1205	n/a	2010-01-28	2010-10-07	Hôpital Nord - CHU Marseille
France	FRA1206	n/a	2010-01-28	2010-10-07	Centre Hospitalier Public du Cotentin
France	FRA1207	n/a	2010-01-28	2010-10-07	Nouvel Hopital Civil - CHU Strasbourg
France	FRA1208	n/a	2010-01-28	2010-10-07	CH Chateauroux
France	FRA1211	n/a	2010-01-28	2010-10-07	Centre Hospitalier du Val d'Ariege
France	FRA1216	n/a	2010-01-28	2010-10-07	Nouvelles Cliniques Nantaises
France	FRA1217	n/a	2010-01-28	2010-10-07	Clinique Pasteur - Toulouse
France	FRA1220	n/a	2010-01-28	2010-10-07	Cabinet prive
France	FRA1221	n/a	2010-01-28	2010-10-07	CH d'Albi
France	FRA1223	n/a	2010-01-28	2010-10-07	Cabinet medical de cardiologie
France	FRA1225	n/a	2010-01-28	2010-10-07	Hôpital Saint Joseph - Paris
France	FRA1227	n/a	2010-01-28	2010-10-07	Centre Hospitalier de la côte Basque
France	FRA1229	n/a	2010-01-28	2010-10-07	Centre Hospitalier de Beziers
France	FRA1230	n/a	2010-01-28	2010-10-07	Cabinet prive de cardiologie
France	FRA1232	n/a	2010-01-28	2010-10-07	Cabinet prive de cardiologie
France	FRA1233	n/a	2010-01-28	2010-10-07	CH Mulhouse - Hopital Emile Muller
France	FRA1234	n/a	2010-01-28	2010-10-07	Hôpital de la Timone
France	FRA1235	n/a	2010-01-28	2010-10-07	Centre Hospitalier La Rochelle
France	FRA1236	n/a	2010-01-28	2010-10-07	Groupe Hospitalier Pellegrin - Hôpital Pellegrin
France	FRA1237	n/a	2010-01-28	2010-10-07	CHU Poitiers - Hôpital la Milétrie
France	FRA1239	n/a	2010-01-28	2010-10-07	CHU Nice - Hôpital Saint Roch
France	FRA1240	n/a	2010-01-28	2010-10-07	Cabinet Medical Marseille (GP)
France	FRA1241	n/a	2010-01-28	2010-10-07	Cabinet Medical
France	FRA1242	n/a	2010-01-28	2010-10-07	Cabinet Médical
France	FRA1244	n/a	2010-01-28	2010-10-07	Cabinet medical
France	FRA1245	n/a	2010-01-28	2010-10-07	Cabinet medical privé
France	FRA1246	n/a	2010-01-28	2010-10-07	Cabinet medical privé
France	FRA1247	n/a	2010-01-28	2010-10-07	Cabinet médical privé
France	FRA1248	n/a	2010-01-28	2010-10-07	Laboratoire d'analyses biologiques
France	FRA1250	n/a	2010-01-28	2010-10-07	Centre Hospitalier de Langres
France	FRA1252	n/a	2010-01-28	2010-10-07	Cabinet medical prive
France	FRA1255	n/a	2010-01-28	2010-10-07	Cabinet prive de cardiologie
France	FRA1256	n/a	2010-01-28	2010-10-07	Centre Hospitalier de Langres
France	FRA1257	n/a	2010-01-28	2010-10-07	Centre Hospitalier d'Arras
UK	GBR44002	n/a	2010-06-23	2010-09-29		South East London REC 5
UK	GBR44003	n/a	2010-06-23	2010-09-29		South East London REC 5
UK	GBR44006	n/a	2010-06-23	2010-09-29		South East London REC 5
UK	GBR44009	n/a	2010-06-23	2010-09-29		South East London REC 5
UK	GBR44010	n/a	2010-06-23	2010-09-29		South East London REC 5
UK	GBR44012	n/a	2010-06-23	2010-09-29		South East London REC 5
UK	GBR44013	n/a	2010-06-23	2010-09-29		South East London REC 5
UK	GBR44015	n/a	2010-06-23	2010-09-29		South East London REC 5
UK	GBR44016	n/a	2010-06-23	2010-09-29		South East London REC 5
UK	GBR44019	n/a	2010-06-23	2010-09-29		South East London REC 5
UK	GBR44020	n/a	2010-06-23	2010-09-29		South East London REC 5
UK	GBR44022	n/a	2010-06-23	2010-09-29		South East London REC 5
UK	GBR44023	n/a	2010-06-23	2010-09-29		South East London REC 5
UK	GBR44024	n/a	2010-06-23	2010-09-29		South East London REC 5
UK	GBR44029	n/a	2010-06-23	2010-09-29		South East London REC 5
UK	GBR44032	n/a	2010-06-23	2010-09-29		South East London REC 5
UK	GBR44035	n/a	2010-06-23	2010-09-29		South East London REC 5
UK	GBR44044	n/a	2010-06-23	2010-09-29		South East London REC 5
UK	GBR44049	n/a	2010-06-23	2010-09-29		South East London REC 5
UK	GBR44052	n/a	2010-06-23	2010-09-29		South East London REC 5
UK	GBR44053	n/a	2010-06-23	2010-09-29		South East London REC 5
UK	GBR44066	n/a	2010-06-23	2010-09-29		South East London REC 5
UK	GBR44068	n/a	2010-06-23	2010-09-29		South East London REC 5
UK	GBR44069	n/a	2010-06-23	2010-09-29		South East London REC 5
UK	GBR44070	n/a	2010-06-23	2010-09-29		South East London REC 5
UK	GBR44071	n/a	2010-06-23	2010-09-29		South East London REC 5
UK	GBR44072	n/a	2010-06-23	2010-09-29		South East London REC 5
UK	GBR44073	n/a	2010-06-23	2010-09-29		South East London REC 5
UK	GBR44074	n/a	2010-06-23	2010-09-29		South East London REC 5
UK	GBR44076	n/a	2010-06-23	2010-09-29		South East London REC 5
UK	GBR44078	n/a	2010-06-23	2010-09-29		South East London REC 5
UK	GBR44080	n/a	2010-06-23	2010-09-29		South East London REC 5
UK	GBR44081	n/a	2010-06-23	2010-09-29		South East London REC 5
UK	GBR44082	n/a	2010-06-23	2010-09-29		South East London REC 5
UK	GBR44083	n/a	2010-06-23	2010-09-29		South East London REC 5
UK	GBR44084	n/a	2010-06-23	2010-09-29		South East London REC 5
UK	GBR44085	n/a	2010-06-23	2010-09-29		South East London REC 5
UK	GBR44086	n/a	2010-06-23	2010-09-29		South East London REC 5
UK	GBR44087	n/a	2010-06-23	2010-09-29		South East London REC 5
UK	GBR44088	n/a	2010-06-23	2010-09-29		South East London REC 5
UK	GBR44089	n/a	2010-06-23	2010-09-29		South East London REC 5
UK	GBR44090	n/a	2010-06-23	2010-09-29		South East London REC 5
UK	GBR44091	n/a	2010-06-23	2010-09-29		South East London REC 5
UK	GBR44092	n/a	2010-06-23	2010-09-29		South East London REC 5
UK	GBR44093	n/a	2010-06-23	2010-09-29		South East London REC 5
UK	GBR44094	n/a	2010-06-23	2010-09-29		South East London REC 5
UK	GBR44096	n/a	2010-06-23	2010-09-29		South East London REC 5
UK	GBR44099	n/a	2010-06-23	2010-09-29		South East London REC 5
UK	GBR44100	n/a	2010-06-23	2010-09-29		South East London REC 5
UK	GBR44101	n/a	2010-06-23	2010-09-29		South East London REC 5
UK	GBR44102	n/a	2010-06-23	2010-09-29		South East London REC 5
UK	GBR44103	n/a	2010-06-23	2010-09-29		South East London REC 5
UK	GBR44104	n/a	2010-06-23	2010-09-29		South East London REC 5
UK	GBR44109	n/a	2010-06-23	2010-09-29		South East London REC 5
UK	GBR44124	n/a	2010-06-23	2010-09-29		South East London REC 5
UK	GBR44131	n/a	2010-06-23	2010-09-29		South East London REC 5
UK	GBR44133	n/a	2010-06-23	2010-09-29		South East London REC 5
UK	GBR44135	n/a	2010-06-23	2010-09-29		South East London REC 5
UK	GBR44136	n/a	2010-06-23	2010-09-29		South East London REC 5
UK	GBR44138	n/a	2010-06-23	2010-09-29		South East London REC 5
UK	GBR44139	n/a	2010-06-23	2010-09-29		South East London REC 5
UK	GBR44140	n/a	2010-06-23	2010-09-29		South East London REC 5
Italy	ITA1601	Tiraferri, Eros	30-Jun-2010	17-Nov-2010	Ospedale degli Infermi	Comitato Etico di Area Vasta Romagna e Ist Scient.co Romagnolo Studio e Cura Tumori di Meldola
Italy	ITA1602	Santoro, Rita	15-Jun-2010	14-Jul-2010	Azienda Ospedaliera Pugliese Ciaccio	Comitato Etico della Azienda Ospedaliera Pugliese Ciaccio di Catanzaro
Italy	ITA1603	Testa, Sophie	15-Jun-2010	15-Sep-2010	Azienda Ospedaliera Istituti Ospitalieri di Cremona	Comitato Etico Az. Osp.ra Istituti Ospitalieri di Cremona
Italy	ITA1604	Di Minno, Giovanni	24-Jun-2010	25-Feb-2011	Azienda Ospedaliera Universitaria "Federico II	Comitato Etico per le attività biomediche dell'Università degli Studi Federico II
Italy	ITA1605	Moia, Marco	22-Jul-2010	21-Sep-2010	Fondazione IRCCS Ca' Granda Ospedale Maggiore Policlinico	Comitato di Etica Fondazione IRCCS Ca' Granda Ospedale Maggiore Policlinico di Milano
Italy	ITA1606	Caimi, Teresa	14-Jun-2010	02-Jul-2010	Azienda Ospedaliera Ospedale Niguarda Ca' Granda	Comitato Etico-Scientifico dell'Azienda Ospedaliera - Ospedale Niguarda Ca' Granda di MIlano
Italy	ITA1607	Martini, Giuliana	23-Jun-2010	27-Jul-2010	Azienda Ospedaliera Spedali Civili di Brescia	Comitato Etico dell'Azienda Ospedaliera Spedali Civili di Brescia
Italy	ITA1608	Tessitori, Maria	21-Jun-2010	24-Sep-2010	Ospedale Civile Vittorio Emanuele II	Comitato Etico dell'Azienda Ospedaliero - Universitaria Policlinico Vittorio Emanuele di Catania
Italy	ITA1609	Agnelli, Giancarlo	27-May-2010	25-Jun-2010	Università degli studi di Perugia	Comitato Etico delle Aziende Sanitarie dell'Umbria di Perugia
Italy	ITA1610	Cappelli, Roberto	17-Jun-2010	18-Aug-2010	A.O.U. Senese Policlinico Santa Maria alle Scotte	Comitato Etico Locale per la Sperim. Clin. dei Medicinali dell'Az. Osp.ra Univ.ria Senese di Siena
Italy	ITA1611	Poli, Daniela	25-Jun-2010	14-Jul-2010	Azienda Ospedaliera Universitaria Careggi	Comitato Etico per la Sperimentaz Clinica dei Medicinali A. O. U. Careggi di Firenze
Italy	ITA1612	Quintavalla, Roberto	04-Aug-2010	12-Oct-2010	Azienda Ospedaliero Universitaria di Parma	Comitato Etico Unico per la Provincia di Parma
Italy	ITA1614	Melone, Francesco	15-Jun-2010	30-Sep-2010	Azienda Ospedaliera S. Anna e S. Sebastiano	Comitato Etico Azienda OOspedaliera S. Anna e S. Sebastiano di Caserta
Italy	ITA1615	Cosmi, Franco	25-Jun-2010	10-Aug-2010	Ospedale della Val di Chiana Santa Margherita	Comitato Etico Sperimentazione Clinica Medicinali della AUSL 8 di Arezzo
Italy	ITA1616	Pizzini, Attilia	14-Jun-2010	15-Nov-2010	Arcispedale S. Maria Nuova Azienda Ospedaliera di Reggio Emilia
Italy	ITA1619	Latella, Caterina	15-Jun-2010	27-Jul-2010	Azienda Ospedaliera Bianchi E Melacrino Morelli	Comitato Etico Azienda Ospedaliera Bianchi Melacrino Morelli di Reggio Calabria
Italy	ITA1621	Santi, Roberto	28-Jul-2010	08-Sep-2010	Azienda Ospedaliera Nazionale Santi Antonio e Biagio e Cesare Arrigo
Italy	ITA1623	De Cristofaro, Raimondo	24-Jun-2010	15-Jul-2010	Policlinico Universitario Agostino Gemelli	Comitato Etico Univ. Cattolica del Sacro Cuore Policlinico Universitario Agostino Gemelli
Italy	ITA1625	Palareti, Gualtiero	28-Jul-2010	30-Nov-2010	Azienda Ospedaliera Universitaria Policlinico Sant'Orsola Malpighi	Comitato Etico Indipendente dell'Azienda Ospedaliero-Universitaria Policlinico S. Orsola-Malpighi BO
Italy	ITA1626	De Blasio, Angelo	24-Jun-2010	30-Sep-2010	ASL Latina - Ospedale Santa Maria Goretti	Comitato Etico della AUSL di Latina
Italy	ITA1627	Salerno Uriarte, Jorge	23-Jun-2010	14-Sep-2010	Ospedale di Circolo e Fondazione Macchi	Comitato Etico dell'A.O. Ospedale di Circolo e Fondazione Macchi di Varese
Italy	ITA1628	Minetti, Franca	28-Jul-2010	25-Oct-2010	Ospedale San Paolo
Italy	ITA1629	Pogliani, Enrico Maria	20-Jul-2010	21-Oct-2010	Azienda Ospedaliera San Gerardo	Comitato Etico dell'Azienda Ospedaliera S. Gerardo di Monza (MB)
Italy	ITA1630	Lonati, Laura Maria	28-Jul-2010	12-Oct-2010	Istituto Auxologico Italiano -I.R.C.C.S.	Comitato Etico IRCCS Istituto Auxologico Italiano di Milano
Italy	ITA1631	Accogli, Michele	28-Jun-2010	26-Oct-2010	Azienda Ospedaliera Card. G. Panico	Comitato Etico Azienda Ospedaliera Cardinale Giovanni Panico di Tricase (LE)
Italy	ITA1632	Ciampani, Nino	01-Sep-2010	05-Nov-2010	Presidio Ospedaliero ASUR-Senigallia	Comitato Etico dell'Azienda Sanitaria Unica Regionale delle Marche di Ancona
Italy	ITA1634	Feola, Mauro	05-Aug-2010	17-Sep-2010	ASL CN1 Ospedale Maggiore Strada Statale Trinità
Italy	ITA1635	Raisaro, Arturo	26-Oct-2010	15-Nov-2010	Fondazione IRCCS Policlinico San Matteo	Comitato di Bioetica della Fondazione IRCCS Policlinico S. Matteo di Pavia
Italy	ITA1636	Fattore, Luciano	26-Jan-2011	01-Mar-2011	Ospedale San Giuseppe e Melorio	Comitato Etico della ASL di Caserta
Italy	ITA1637	Grilli, Piero	19-Nov-2010	16-Dec-2010	ASL 2 Umbria	Comitato Etico delle Aziende Sanitarie dell'Umbria di Perugia
Italy	ITA1638	Mauric, Andrea	12-Nov-2010	22-Dec-2010	Azienda Sanitaria Locale 2 Olbia	Comitato Etico Indipendente della ASL di Olbia
Italy	ITA1639	Germini, Fabrizio	19-Nov-2010	16-Dec-2010	USL 2 Umbria - Distretto di Perugia	Comitato Etico delle Aziende Sanitarie dell'Umbria di Perugia
Italy	ITA1640	Settimi, Maria	19-Nov-2010	16-Dec-2010	AUSL 2 Umbria	Comitato Etico delle Aziende Sanitarie dell'Umbria di Perugia
Italy	ITA1641	Alunni, Massimo	19-Nov-2010	16-Dec-2010	ASL 2 Umbria	Comitato Etico delle Aziende Sanitarie dell'Umbria di Perugia
Italy	ITA1642	Duranti, Giuliana	19-Nov-2010	16-Dec-2010	USL 2 Umbria - Distretto di Perugia	Comitato Etico delle Aziende Sanitarie dell'Umbria di Perugia
Italy	ITA1644	Baglioni, Gregorio	19-Nov-2010	16-Dec-2010	USL 2 Umbria - Distretto di Perugia	Comitato Etico delle Aziende Sanitarie dell'Umbria di Perugia
Italy	ITA1645	Berardi, Mario	19-Nov-2010	16-Dec-2010	AUSL 2 Umbria	Comitato Etico delle Aziende Sanitarie dell'Umbria di Perugia
Italy	ITA1646	Pannacci, Valerio	19-Nov-2010	16-Dec-2010	USL 2 Umbria - Distretto di Perugia	Comitato Etico delle Aziende Sanitarie dell'Umbria di Perugia
Italy	ITA1648	Giombolini, Angelo	19-Nov-2010	16-Dec-2010	USL 2 Umbria - Distretto di Perugia	Comitato Etico delle Aziende Sanitarie dell'Umbria di Perugia
Italy	ITA1649	Nicoli, Sergio	20-Dec-2010	27-Jan-2011	USL 2 Umbria - Distretto di Perugia	Comitato Etico delle Aziende Sanitarie dell'Umbria di Perugia
Italy	ITA1655	Nasorri, Roberto	25-Feb-2011	22-Mar-2011	ASL Arezzo	Comitato Etico Sperimentazione Clinica Medicinali della AUSL 8 di Arezzo
Italy	ITA1658	Ronchini, Paolo	08-Feb-2011	08-Mar-2011	AUSL Parma	Comitato Etico Unico per la Provincia di Parma
Italy	ITA1659	Filippi, Alessandro	09-Feb-2011	06-Apr-2011	ASL Bergamo	Comitato di Bioetica della ASL della Provincia di Bergamo
Italy	ITA1660	Bulla, Claudio	29-Mar-2011	06-Apr-2011	ASL Bergamo	Comitato di Bioetica della ASL della Provincia di Bergamo
Italy	ITA1664	Foppa, Luciano	29-Mar-2011	06-Apr-2011	ASL Bergamo	Comitato di Bioetica della ASL della Provincia di Bergamo
Japan	JPN7601	Koretsune 是常, Yukihiro 之宏	24-May-2010	06-Jul-2010	NHO Osaka National Hospital
Japan	JPN7602	Kanamor i金森, Seisyu 正周	n/a	n/a	Kanamorikai Kanamori Clinic
Japan	JPN7603	Yamamoto 山本, Kenichi 巻一	n/a	n/a	Keiaikai Saga Memorial Hospital
Japan	JPN7605	Katsuda 勝田, Yousuke 洋輔	17-Jun-2010	n/a	Fukuoka City Medical Association Hospital
Japan	JPN7606	Sadamatsu 貞松, Kenji 研二	16-Jun-2010	24-Jun-2010	Saga Prefectural Hospital Koseikan
Japan	JPN7607	Toyota 豊田, Humitoshi 文俊	n/a	n/a	Fukuokairyodan Chidoribashi Hospital
Japan	JPN7608	Mizuno 水野, Yuji 雄二	22-Jun-2010	22-Jun-2010	Juryokai Kumamoto Kino Hospital
Japan	JPN7610	Noguchi 野口, Hiroo 博生	11-Jun-2010	18-Jun-2010	Chiyukai Fukuoka Wajiro Hospital
Japan	JPN7613	Ando 安藤, Shinichi 真一	n/a	n/a	Fukuokaken Saiseikai Futsukaichi Hospital
Japan	JPN7614	Suetsugu 末次, Tetsuro 哲朗	n/a	n/a	Yukeikai Suetsugu Naika Junkankika
Japan	JPN7615	Minamoto 源, Masahiro 雅弘	08-Jul-2010	22-Jul-2010	Kanazawa Social Insurance Hospital
Japan	JPN7616	Oda 織田, Hiroyuki 裕之	23-Jun-2010	30-Jun-2010	Public Central Hospital of Matto Ishikawa
Japan	JPN7617	Shiraishi 白石, Kouichi 浩一	14-Jun-2010	23-Jun-2010	Tonami General Hospital
Japan	JPN7618	Adachi 安達, Susumu 進	28-Jun-2010	06-Jul-2010	Shuwakai Shuwa General Hospital
Japan	JPN7619	Chiba, Kei	24-Jun-2010	01-Jul-2010	Hoyukai Chitose Hoyukai Hospital
Japan	JPN7620	Norita 乗田, Hiroaki 浩明	n/a	n/a	Yuaikai Oda Regional Medical Center
Japan	JPN7622	Koyanagi 小柳, Takeshi 毅	n/a	n/a	Koyanagi Naika Junkankika Clinic
Japan	JPN7623	Yamamoto 山本, Kunihiko 邦彦	n/a	n/a	Yamamoto Heart Clinic
Japan	JPN7626	Higashi 東, Takayuki 隆行	n/a	n/a	Ryubokai Higashi Diabetes and Cardiovascular Clinic
Japan	JPN7627	Okada 岡田, Kazuyoshi 和好	n/a	n/a	Seikeikai Okada Hospital
Japan	JPN7628	AZAKAMI 阿座上, SHIRO 志朗	n/a	n/a	Kenshinkai Azakami Naika Junkankika Clinic
Japan	JPN7630	KUMEDA 久米田, KOUSHI 憲志	n/a	n/a	Eikokai Kumeda Naika Junkankinaika Clinic
Japan	JPN7631	MURAYAMA 村山, TAKASHI 隆	n/a	n/a	Murayama Naika Junkankika Clinic
Japan	JPN7632	MATSUMURA 松村, JYUN 順	n/a	n/a	Shunseikai Higuchi Hospital
Japan	JPN7633	OBA 大庭, YURIKA 百合賀	n/a	n/a	KKR Chihaya Hospital
Japan	JPN7634	SONODA 園田, RYUJI 隆次	n/a	n/a	Chishinkai Nishimura Naika Noshinkeigeka Hospital
Japan	JPN7635	GOTO 後藤, KAZUO 和夫	n/a	n/a	Hibikikai Goto Naika Clinic
Japan	JPN7636	MINODA 蓑田, KOTARO 耕太郎	n/a	n/a	Minoda Naika Junkankika
Japan	JPN7638	Suefuji 末藤, Hisakazu 久和	n/a	n/a	Toeikai Suefuji Naika Junkankika
Japan	JPN7640	Kato 加藤, Hitoshi 仁	n/a	n/a	Jinseikai Kato Clinic
Japan	JPN7641	NAKAMURA 中村, TSUGIHIRO 次弘	n/a	n/a	Nakamura Medical and Circuratory Clinic
Japan	JPN7643	Nandate 南立, Hidekazu 秀和	n/a	n/a	Nandate Naika Junkankika
Japan	JPN7644	ZAITSU 戝津, RYUJI 龍二	n/a	n/a	Zaitsu Cardiovascular Clinic
Japan	JPN7645	FUJIURA 藤浦, YOSHIHISA 芳久	n/a	n/a	Fukuoka Teishin Hospital
Japan	JPN7646	YOSHIMURA 吉村, AKIRA 晃	n/a	n/a	Hyodokai Yoshimura Naika
Japan	JPN7648	Ogawa 小川, Jun 純	n/a	n/a	Handa Naika Clinic
Japan	JPN7649	Tatematsu 立松, Hiroshi 廣	n/a	n/a	Tatematsu Clinic
Japan	JPN7650	Kamogawa 鴨川, Yasuyuki 泰之	n/a	n/a	Taikai Clinic
Japan	JPN7652	Wakasa 若狭, Yutaka 豊	n/a	n/a	Wakasa Medical Clinic
Japan	JPN7653	Yamasawa 山澤, Masanori 正則	n/a	n/a	Yamasawa Naika
Japan	JPN7654	Maekawa 前川, Hiromitsu 寛充	n/a	n/a	Maekawa Medical Clinic
Japan	JPN7655	Abe 阿部, Sumihisa 純久	n/a	n/a	Kokankai Kokan Clinic
Japan	JPN7657	Tsunoda 角田, Satoru 悟	n/a	n/a	Close To You Est Clinic
Japan	JPN7658	Saito 齋藤, Katsumi 克己	n/a	n/a	Seiwakai Nishiarai Heart Center Hospital
Korea, Republic Of	KOR7401	Oh 오, Seil 세일	11-May-2010	14-Jun-2010	Seoul National University Hospital
Korea, Republic Of	KOR7402	Park 박, Hui Nam 희남	15-Jun-2010	23-Jun-2010	Severance Hospital, Yonsei University Health System
Korea, Republic Of	KOR7403	Kim김, Jin-Bae진배	30-Jun-2010	15-Jul-2010	Kyung Hee University Hospital
Korea, Republic Of	KOR7404	Kim, Jeong Hoon	27-Apr-2010	12-May-2010	Inje University Sanggye Paik Hospital
Korea, Republic Of	KOR7405	Jang장, Sung-Won성원	02-Jul-2010	16-Jul-2010	The Catholic University of Korea St. Vincent's Hospital
Korea, Republic Of	KOR7406	Kim 김, Dae Hyeok 대혁	10-Jun-2010	14-Jul-2010	Inha University Hospital
Korea, Republic Of	KOR7408	Kim준, Jun김	25-Jun-2010	28-Jul-2010	Pusan National University Yangsan Hospital
Korea, Republic Of	KOR7409	Ryu 류, Dong Ryeol 동렬	28-Jun-2010	10-Aug-2010	Kangwon National University Hospital
Korea, Republic Of	KOR7410	Park 박, Sang Won 상원	15-Jun-2010	06-Jul-2010	Korea University Anam Hospital
Korea, Republic Of	KOR7411	Kim김, Dae Kyeong대경	21-Jun-2010	16-Jul-2010	Inje University Busan Paik Hospital
Korea, Republic Of	KOR7412	Choi 최, Dong-Ju 동주	18-Jun-2010	19-Jul-2010	Seoul National University Bundang Hospital
Korea, Republic Of	KOR7413	Oh 오, Yong Seog 용석	02-Jul-2010	16-Jul-2010	The Catholic University of Korea Seoul St. Mary’s Hospital
Korea, Republic Of	KOR7414	Cho조, Myeong-Chan명찬	18-Jun-2010	30-Jun-2010	Chungbuk National University Hospital
Korea, Republic Of	KOR7415	Kim김, Sang-Hyun상현	21-Jun-2010	13-Jul-2010	Seoul Metropolitan Government Seoul National University
Korea, Republic Of	KOR7416	Jeon전, Hui Kyung희경	02-Jul-2010	16-Jul-2010	The Catholic University of Korea, Uijeongbu St. Mary's Hospital
Korea, Republic Of	KOR7417	Shin신, Dong-Gu동구	09-Jun-2010	15-Jul-2010	Yeungnam University Hospital
Korea, Republic Of	KOR7418	Park, Jin Sik	10-Jun-2010	28-Jul-2010	SeJong General Hospital
Korea, Republic Of	KOR7419	Park박, Hoon Ki훈기	23-Jun-2010	13-Jul-2010	VHS Medical Center
Korea, Republic Of	KOR7420	Han한, Sang-Jin상진	07-Jun-2010	16-Jun-2010	Hallym University Sacred Heart Hospital
Korea, Republic Of	KOR7421	Sung성, Jung Hoon정훈	25-Jun-2010	05-Jul-2010	CHA Bundang Medical Center, CHA University
Korea, Republic Of	KOR7422	Cho조, Jeong-Gwan정관	29-Jun-2010	15-Jul-2010	Chonnam National University Hospital
Korea, Republic Of	KOR7423	Nam남, Gi-Byoung기병	24-May-2010	14-Jun-2010	Asan Medical Center
Korea, Republic Of	KOR7424	On온, Young Keun영근	14-Jun-2010	05-Jul-2010	Samsung Medical Center
Korea, Republic Of	KOR7425	Lim임, Hong Euy홍의	15-Jun-2010	23-Jun-2010	Korea University Guro Hospital
Korea, Republic Of	KOR7426	Kwak곽, Jae Jin재진	15-Jun-2010	29-Jun-2010	Inje University Ilsan Paik Hospital
Korea, Republic Of	KOR7427	Cha차, Tae-Joon태준	22-Jun-2010	15-Jul-2010	Kosin University Gospel Hospital
Korea, Republic Of	KOR7428	Hong홍, Taek Jong택종	10-Jun-2010	30-Jul-2010	Pusan National University Hospital
Korea, Republic Of	KOR7429	Park훈, Seong Hoon박성	10-Jun-2010	07-Jul-2010	Ewha Womans University Mokdong Hospital
Korea, Republic Of	KOR7430	Yoon윤, Jeonghan정한	08-Jun-2010	16-Jun-2010	Yonsei University Wonju Christian Hospital
Korea, Republic Of	KOR7431	Kim김, Nam-Ho남호	17-Jun-2010	27-Jul-2010	Wonkwang University Hospital
Korea, Republic Of	KOR7432	Kim( 김), Kee Sik (기식)	24-Jun-2010	14-Jul-2010	Daegu Catholic University Medical Center
Korea, Republic Of	KOR7433	Jung정, Byung Chun병천	25-Jun-2010	13-Jul-2010	Daegu Fatima Hospital
Korea, Republic Of	KOR7434	Hwang황, Gyo-Seung교승	29-Jun-2010	29-Jul-2010	Ajou University Hospital
Korea, Republic Of	KOR7435	Kim 김, Chong-Jin 종진	29-Jun-2010	30-Jul-2010	Kyung hee University Hospital at Gangdong
Mexico	MEX4401	Jerjes Sánchez Díaz, Carlos	19-Mar-2010	20-Apr-2010	Unidad de Investigacion Clinica en Medicina S.C.	Comite de Etica e Investigacion. Unidad de Investigacion Clinica en Medicina, SC
Mexico	MEX4402	Illescas Diaz, Jesús	23-Jun-2010	07-Jul-2010	Unidad de Investigacion Clinica Cardiometabolica de Occidente	Comite de etica, investigacion y bioseguridad Hospital Bernardette, SC
Mexico	MEX4403	Cantú, Raul	31-May-2010	02-Sep-2010	Hospital General Dr Miguel Silva
Mexico	MEX4404	Ramos Zavala, María Guadalupe	24-Jun-2010	24-Jun-2010	ICLE SA	COMITE DE ETICA ICLE
Mexico	MEX4405	Cabrera Jardines, Ricardo	02-Jul-2010	13-Aug-2010	Hospital Angeles del Pedregal
Mexico	MEX4407	Espinola Zavaleta, Nilda	15-May-2010	10-Aug-2010	Hospital ABC
Mexico	MEX4409	Villarreal Umaña , Sergio	22-Jun-2010	03-Aug-2010	Centro Medico de las Americas
Mexico	MEX4411	López Rosas, Enrique	13-Jul-2010	01-Oct-2010	Centro de Esp Medicas del Edo de Veracruz	Comité de etica del Centro de Especialidades Medicas del Estado de Veracruz "Dr. Rafael Lucio"
Mexico	MEX4412	Llamas Esperón, Guillermo	20-May-2010	31-May-2010	Hospital Cardiologica Aguascalientes
Mexico	MEX4413	Pozas, Gerardo	03-Aug-2010	26-Aug-2010	Instituto de Cardiologia y Medicina Vascular
Mexico	MEX4414	Cardona Muñoz, Ernesto	24-Jun-2010	24-Jun-2010	ICLE SA
Mexico	MEX4415	Matadamas Hernandez, Norberto	01-Sep-2010	21-Sep-2010	Centro de Investigación cardiovascular
Mexico	MEX4416	Leyva Rendon, Adolfo	02-Aug-2010	06-Oct-2010	Instituto Nacional de Neurologia y Neurocirugia Manuel Velasco Suárez
Mexico	MEX4417	García Hernández, Norberto	06-Jul-2010	14-Jul-2010	Centro Medico Nacional 20 de Noviembre
Mexico	MEX4418	Odín de los Ríos Ibarra, Manuel	21-May-2010	31-May-2010	Centro Para el Desarrollo de la Medicina y de Asistencia Medica Especializada SC
Mexico	MEX4419	Virgen Carrillo, Luis	12-Jul-2010	21-Jul-2010	Cardiovascular Research Inst SC
Mexico	MEX4421	Lopez Villezca, David	21-May-2010	24-May-2010	Unidad Medica de Tratamientos Avanzados S.C.
Mexico	MEX4422	Hernández Herrera, Carlos	21-May-2010	31-May-2010	Centro Para el Desarrollo de la Medicina y de Asistencia Medica Especializada SC
Mexico	MEX4424	Gaona Rodriguez, Rodolfo	19-Jul-2010	05-Aug-2010	Centro para el Desarrollo de la Medicina y de Asistencia Medica Especializada S.C.
Mexico	MEX4428	Villeda Espinosa, Efrain	02-Jul-2010	09-Jul-2010	Hospital de Jesus
Mexico	MEX4432	Yong, Rubén	21-Jun-2010	01-Jul-2010	Unidad de Investigacion en Salud de Chihuahua SC, Sede Chihuahua
Mexico	MEX4433	Rodriguez Briones, Ignacio	18-Jun-2010	22-Jun-2010	Cardioarritmias e Investigacion S.C	Comité de Ética Médica, Investigación, Capacitación y EnseñanzadelHospitalLomasdeSanLuisInter
Mexico	MEX4435	Leiva-Pons, José-Luís	08-Oct-2010	28-Oct-2010	Hospital Central Dr Ignacio Morones Prieto
Mexico	MEX4436	Alvarez López, Humberto	12-Dec-2010	18-Jan-2011	Hospital de Especialidades del Centro Medico Puerta de Hierro
Mexico	MEX4437	Olvera-Ruiz, Rafael	17-Aug-2010	06-Sep-2010	Clinica de Estudios Medicos SC
Mexico	MEX4439	Cantu Brito, Carlos	25-Aug-2010	11-Oct-2010	Instituto Nacional de Ciencias Medicas y Nutricion Salvador Zubiran	Instituto Nacional de Ciencias Medicas y Nutricion Salvador Zubiran
Mexico	MEX4441	Chuquiure Valenzuela, Eduardo	01-Feb-2011	25-Mar-2011	Centro de Investigacion Cardiologica EPI M
Netherlands	NLD2401	Ten Cate, Hugo	n/a	n/a	Stichting Trombosedienst Maastricht
Netherlands	NLD2404	Klomps, H.	n/a	n/a	St. Jans Gasthuis
Netherlands	NLD2406	Bongaerts, Maarten	n/a	n/a	Trombosedienst Ziekenhuis Rivierenland
Netherlands	NLD2410	Pieterse, M.G.C.	n/a	n/a	Stichting Cardiologie Amsterdam
Netherlands	NLD2412	Guldener, Coen	n/a	n/a	WECOR
Netherlands	NLD2414	Herrman, J.P.R.	10-Jun-2011	24-Jun-2011	Onze Lieve Vrouwe Gasthuis
Norway	NOR2601	n/a	2010-07-29	2010-12-13	Ullevål universitetssykehus	REK Sør-øst
Norway	NOR2604	n/a	2010-07-29	2010-12-13	Østlandske Hjertesenter	REK Sør-øst
Norway	NOR2605	n/a	2010-07-29	2010-12-13	Asker Legesenter	REK Sør-øst
Norway	NOR2606	n/a	2010-07-29	2010-12-13	Ålesund Sykehus HF	REK Sør-øst
Norway	NOR2607	n/a	2010-07-29	2010-12-13	Vestlandske Hjertesenter AS	REK Sør-øst
Norway	NOR2608	n/a	2010-07-29	2010-12-13	Spesialistgruppen	REK Sør-øst
Norway	NOR2609	n/a	2010-07-29	2010-12-13	Trondheim Hjeresenter	REK Sør-øst
Norway	NOR2611	n/a	2010-07-29	2010-12-13	Gransdalen Legesenter	REK Sør-øst
Norway	NOR2613	n/a	2010-07-29	2010-12-13	Løvenstadtunet Legesenter	REK Sør-øst
Norway	NOR2614	n/a	2010-07-29	2010-12-13	Nymoen Legekontor (General Practice)	REK Sør-øst
Norway	NOR2615	n/a	2010-07-29	2010-12-13	Folkendoktoren Legesenter	REK Sør-øst
Norway	NOR2617	n/a	2010-07-29	2010-12-13	Hallset legesenter	REK Sør-øst
Norway	NOR2618	n/a	2010-07-29	2010-12-13	Langbølgen legesenter	REK Sør-øst
Poland	POL2001	n/a	2010-08-18	2010-09-07	Instytut Kardiologii im.Prymasa Tysiaclecia Kardynala Stefana Wyszynskiego
Poland	POL2002	n/a	2010-08-18	2010-09-07	NZOZ Specjalistyczna Przychodnia Lekarska Medikard
Poland	POL2003	n/a	2010-08-18	2010-09-07	SPZOZ w Lubartowie
Poland	POL2005	n/a	2010-08-18	2010-09-07	Indywidualna Specjalistyczna Praktyka Lekarska Małgorzata Biedrzycka
Poland	POL2006	n/a	2010-08-18	2010-09-07	Prywatny Gabinet Lekarski
Poland	POL2007	n/a	2010-08-18	2010-09-07	Wojewodzki Szpital Zespolony w Kielcach
Poland	POL2008	n/a	2010-08-18	2010-09-07	SPZOZ Dolnoslaski Szpital Specjalistyczny im.T.Marciniaka
Poland	POL2009	n/a	2010-08-18	2010-09-07	Wojewodzki Szpital Specjalistyczny
Poland	POL2010	n/a	2010-08-18	2010-09-07	Samodzielny Publiczny Szpital Wojewodzki
Poland	POL2011	n/a	2010-08-18	2010-09-07	Szpital Wojewodzki nr 2
Poland	POL2012	n/a	2010-08-18	2010-09-07	Mazowiecki Szpital Specjalistyczny im. Dr Józefa Psarskiego w Ostrołęce
Poland	POL2013	n/a	2010-08-18	2010-09-07	Wielospecjalistyczny Szpital Samodzielny Publiczny ZOZ
Poland	POL2016	n/a	2010-08-18	2010-09-07	NZOZ - Przychodnia Zespolu Lekarzy Rodzinnych w Szamocinie
Poland	POL2017	n/a	2010-08-18	2010-09-07	Szpital Specjalistyczny im. S. Zeromskiego
Poland	POL2018	n/a	2010-08-18	2010-09-07	Specjalistyczne Centrum Medyczne CORDIMED
Poland	POL2019	n/a	2010-08-18	2010-09-07	III Szpital Miejski w Lodzi im. Dr K. Jonschera
Poland	POL2020	n/a	2010-08-18	2010-09-07	NZOZ Amamed
Poland	POL2021	n/a	2010-08-18	2010-09-07	NZOZ Przychodnia Zdrowia "ZADEBIE"
Poland	POL2022	n/a	2010-08-18	2010-09-07	Zespol Opieki Zdrowotnej
Poland	POL2024	n/a	2010-08-18	2010-09-07	Wojskowy Instytut Medyczny
Poland	POL2025	n/a	2010-08-18	2010-09-07	Wojewodzki Szpital Specjalistyczny we Wroclawiu
Poland	POL2026	n/a	2010-08-18	2010-09-07	Szpital Wojewodzki im. M. Kopernika w Koszalinie
Poland	POL2027	n/a	2010-08-18	2010-09-07	Indywidualna Specjalistyczna Praktyka Lekarska
Poland	POL2028	n/a	2010-08-18	2010-09-07	I Szpital Miejski im dr E.Sonnenberga
Poland	POL2029	n/a	2010-08-18	2010-09-07	SPSK Nr 7 SUM w Katowicach Gornoslaskie CM im. prof. Leszka Gieca
Poland	POL2030	n/a	2010-08-18	2010-09-07	Samodzielny Publiczny Centralny Szpital Kliniczny
Poland	POL2031	n/a	2010-08-18	2010-09-07	Publiczny Specjalistyczny ZOZ w Inowroclawiu
Poland	POL2033	n/a	2010-08-18	2010-09-07	NZOZ ALL-MED Centrum Medyczne Specjalistyczne Gabinety Lekarskie
Poland	POL2034	n/a	2010-08-18	2010-09-07	NZOZ Medicus Sp. z o.o.
Poland	POL2035	n/a	2010-08-18	2010-09-07	Samodzielny Publiczny Zaklad Opieki Zdrowotnej
Poland	POL2036	n/a	2010-08-18	2010-09-07	Wojewódzki Szpital Zespolony im. L. Rydygiera w Toruniu
Poland	POL2037	n/a	2010-08-18	2010-09-07	Zespol Opieki Zdrowotnej w Olawie
Poland	POL2038	n/a	2010-08-18	2010-09-07	SP CSK im. prof. K. Gibinskiego SUM
Poland	POL2039	n/a	2010-08-18	2010-09-07	Szpital Specjalistyczny im.H.Klimontowicza w Gorlicach
Sweden	SWE3002	Wirdby, Alexander	15-Oct-2010	01-Nov-2010	Andersbergs Hälsocentral	Regionala etikprövningsnämnden i Stockholm
Sweden	SWE3004	Henriksson, Kerstin	15-Oct-2010	01-Nov-2010	Capio vårdcentral Ringen
Sweden	SWE3005	Elmersson, Micael	15-Oct-2010	01-Nov-2010	Vårdcentralen Norrmalm	Regionala etikprövningsnämnden i Stockholm
Sweden	SWE3007	Börjesson, Ulf	15-Oct-2010	01-Nov-2010	Gagnefs vårdcentral	Regionala etikprövningsnämnden i Stockholm
Sweden	SWE3009	Liu, Bo	16-Nov-2010	04-Dec-2010	S3 Clinical Research Centers	Regionala etikprövningsnämnden i Stockholm
Sweden	SWE3010	Lindh, Anders	16-Nov-2010	04-Dec-2010	Husläkarna Österåker	Regionala etikprövningsnämnden i Stockholm
Sweden	SWE3011	Olsson, Lars-Bertil	16-Nov-2010	04-Dec-2010	Vårdcentralen Kristinehamn	Regionala etikprövningsnämnden i Stockholm
Sweden	SWE3012	Gustavsson, Mikael	16-Nov-2010	04-Dec-2010	Kils Vårdcentral	Regionala etikprövningsnämnden i Stockholm
Sweden	SWE3013	Andersson, Lars	16-Nov-2010	04-Dec-2010	Sunne vårdcentral	Regionala etikprövningsnämnden i Stockholm
Sweden	SWE3014	Benson, Lars	16-Nov-2010	04-Dec-2010	Luthagens specialistmottagning	Regionala etikprövningsnämnden i Stockholm
Sweden	SWE3015	Bothin, Claes	16-Nov-2010	04-Dec-2010	Husläkarna i Margaretelund	Regionala etikprövningsnämnden i Stockholm
Sweden	SWE3016	Hajimirsadeghi, Ali	16-Nov-2010	04-Dec-2010	Hagakliniken	Regionala etikprövningsnämnden i Stockholm
Sweden	SWE3018	Kadir, Khyam	16-Nov-2010	04-Dec-2010	Arvika sjukhus	Regionala etikprövningsnämnden i Stockholm
Sweden	SWE3019	Ericsson, Marianne	16-Nov-2010	04-Dec-2010	Vårdcentralen Hjorten	Regionala etikprövningsnämnden i Stockholm
Sweden	SWE3020	Ohlsson, Åke	19-Jan-2011	11-Feb-2011	Stockholm Heart Center	Regionala etikprövningsnämnden i Stockholm
Sweden	SWE3021	Lindvall, Håkan	19-Jan-2011	11-Feb-2011	Karlskoga lasarett	Regionala etikprövningsnämnden i Stockholm
Sweden	SWE3022	Svensson, Peter	19-Jan-2011	11-Feb-2011	Skånes Universitetssjukhus, Malmö	Regionala etikprövningsnämnden i Stockholm
Sweden	SWE3024	Händel, Hans	16-Nov-2010	04-Dec-2010	Capio vårdcentral Solna	Regionala etikprövningsnämnden i Stockholm
Sweden	SWE3028	Platonov, Pyotr	19-Jan-2011	11-Feb-2011	Skånes Universitetssjukhus, Lund	Regionala etikprövningsnämnden i Stockholm
Sweden	SWE3029	Eriksson, Björn	19-Jan-2011	11-Feb-2011	Östersunds Sjukhus	Regionala etikprövningsnämnden i Stockholm
Sweden	SWE3032	Timberg, Ingar	2011-03-23	2011-04-05	Hässleholms Sjukhus	Regionala etikprövningsnämnden i Stockholm
Sweden	SWE3034	Crisby, Milita	2011-03-23	2011-04-05	KTA PRIM	Regionala etikprövningsnämnden i Stockholm
